# Supplementary material for: Molecular Mechanisms Governing “Hair-Trigger” Induction of Shiga Toxin-Encoding Prophages
Source: Viruses. 2018 Apr 29;10(5):228. doi: 10.3390/v10050228 (PMC5977221; doi:10.3390/v10050228)
Supplement: Supplementary file 1 [file viruses-10-00228-s001.zip]

Archive with 5 entries (5 files):
- fiinal supplemental/Binding paper-Supp figure legends NEW-04-29-2018.docx
- fiinal supplemental/Figure_S1-Final.tiff
- fiinal supplemental/Figure_S2-Final.tiff
- fiinal supplemental/Figure_S3-Final.tiff
- fiinal supplemental/Figure_S4-Final.tiff
